# Supplementary material for: Comparative analysis of cancer genes in the human and chimpanzee genomes
Source: BMC Genomics. 2006 Jan 26;7:15. doi: 10.1186/1471-2164-7-15 (PMC1382208; doi:10.1186/1471-2164-7-15)
Supplement: Additional data file 3 — Frameshifts in chimpanzee cancer genes. List of chimpanzee cancer genes for which frameshifts or premature stop codons are present in the ARACHNE assembly, as well as the correct sequence obtained by direct sequencing or comparison with the PCAP assembly. [file 1471-2164-7-15-S3.xls]

## Sheet: Sheet1
Supplementary Table 2. Frameshifts in chimpanzee cancer genes. A total of 52 genes out of 333 were found to contain frameshifts or
STOP codons in the chimpanzee genome. They can be divided in two groups depending whether the frameshift is present only in
the ARACHNE assembly, or in both assemblies (ARACHNE and PCAP). Exons putatively mutated in both chimpanzee assemblies were amplified
and sequenced to confirm reading frame disruption. The original sequence presenct in ARACHNE and the corrected one are shown on the left columns.
Human Gene and Accession	Comments	Forward primer	Reverse primer	Original sequence	Correct sequence
AF5q31 (NM_014423; 5q31)	Region absent in PCAP			acccccgttggacttggctaagcagcatgccctccagcagacacaaggcagccacccaaggggtcaaggaaaccccaataaaagaagggagtgtaagtctttcccttggacctacagcagagaaaaa
ALO17 (NM_020954; 17q25)	Reading frame correct in PCAP			gacagcctgaggacacctgggccgctctggagggacttccttaacgccgttccgggaacaaatgctagatacg	gacagcctgaggacacctgggccgctctggagggactctccttctcaccgttccgggaacaaatgctagatacg
ATIC (NM_004044; 2q35)	Reading frame correct in PCAP			agatgtctctgagtgacggatttcctgactgagccaccgcacctgaccaatttttttgtatttttagtagagatggggtttca	agatgtctctgagttgacgggatttcctgaaatgttggggggacgtgtgaaaactttgcatcctgcagtccatg
BCL11B (NM_022898; 14q32)	Reading frame correct in PCAP			gtactgcggcaaggtgttcaagaactgcagcaacttgacggtgcaccggcggagccacaccggcgagcggcctacaagtgcgagctgtgcaactacgcgtgcgcgcagagcagcaagctcacgcgccacatgaagacgcacgggcagat	gtactgcggcaaggtgttcaagaactgcagcaacttgacggtgcaccggcggagccacaccggcgagcggccttacaagtgcgagctgtgcaactacgcgtgcgcgcagagcagcaagctcacgcgccacatgaagacgcacgggcagat
BCL3 (NM_005178; 19q13)	Direct sequencing: complete ORF	5' TGTCGTCCCCCTGGACCCTCT	5' GGAGAGACACCGGTTTGTGCC	cttgtcgtccccctggaccctctgcgcggcggctgagacctgccggcggtccccgggcccccccacggcctggcccggccggaggcgctttactacccgggt	cttgtcgtccccctggaccctctgcgcggcggctgcgacctgccggcggtccccgggcccccccacggcctggcccggccggaggcgctttactacccgggt
BCL7A (NM_020993; 12q24)	Reading frame correct in PCAP			aaccatgtcgggcaggtcggttcgagccgagacgaggagccgggccaaagacgtatcaagagggtcatggcggcgatcgagaaagtgcgcaaatgggagaag
CBL (NM_005188; 11q23)	Reading frame correct in PCAP			ttctccatggccccacaagcttcccttcccccggtgccaccacgacttgaccttctgccgcagcgctatgtgatccctccagtgcttctgctcttggaactgcttctaag	ttctccatggccccacaagcttcccttcccccggtgccaccacgacttgaccttctgccgcagcgagtatgtgttccctccagtgcttctgctcttggaactgcttctaag
COL1A1 (NM_000088; 17q21)	Reading frame correct in PCAP			ggacccaagggagacactgttccacaaggtccaagg	ggacccaagggagacactggcccccgaggcccaagg
COPEB (NM_001300; 10p15)	Reading frame correct in PCAP			ggaagggtgtgagtggcgttttgcaagaagtgatgagtaaccgaatcacttccgaaagcacaccggggccaagccttt	ggaagggtgtgagtggcgttttgcaagaagtgatgagttaaccaaacacttccgaaagcacgccggggccaagccttt
DDX10 (NM_004398; 11q22)	Reading frame correct in PCAP			aagccttatatcgtctgcaatggacttcaacagatgggctgggggttctcataatatcacctacgagagaactggcctatcagaccttttgaggttctccgaaaagtaggaaagaatcatgacttctcagctggtctcatcattggtgga	aagccttatatcgtctgcaatggacttcaacagatgggctgggggttctcataatatcacctacgagagaactggcctatcagacctttgaggttctccgaaaagtaggaaagaatcatgacttctcagctggtctcatcattggtgga
ELKS (NM_015064; 12p13)	Reading frame correct in PCAP			aacaaattcaggatatggctgaagagaaggggacacaagctggagagatacatgacctaaggacatgttggatgtgaaggagcggaaggttaatgttcttcagaagaag	aacaaattcaggatatggctgaagagaaggggacacaagctggagagatacatgacctcaaggacatgttggatgtgaaggagcggaaggttaatgttcttcagaagaag
ELL (NM_006532; 19p13)	Direct sequencing: complete ORF	5' ACAGCGGCCGAGACTGTGAGC	5' CTCGACACCCCATGAGGGTGA	actgtgcccagcccagcaggccacacggcagccctcgcgcagcaagcccagaagaaagtccagaaagcacaaagacaaggagagggcggctgaggacaagcccggg	actgtgcccagcccagcaggccacacggcagcccctcgtgcagcaagcccaagaagaagtccaagaagcacaaagacaaggagagggcggctgaggacaagccccggg
EPS15 (NM_001981; 1p32)	Reading frame correct in PCAP			aagaaccttttcgttcagccacatcgagctctgtcagcaacgtagtgattacaaaaaatgtattgaggaaacatcggtcaaaagtgaagatgaacccccagcactgccaccaaagatcggaactccaacaagaccctgccctccaccac	aagaaccttttcgttcagccacatcgagctctgtcagcaacgtagtgattacaaaaaatgtatttgaggaaacatcggtcaaaagtgaagatgaacccccagcactgccaccaaagatcggaactccaacaagaccctgccctccaccac
EXT1 (NM_000127; 8q24)	Reading frame correct in PCAP			agattattcaggacagaatattcaagcacatatcacgtaacagtttaatatggaacaacatcctggaggattgttcgtactacgagccctcatcgattttctgggagattttccttactactatgctaatttaggt	agattattcaggacagaatattcaagcacatatcacgtaacagtttaatatggaacaaacatcctggaggattgttcgtactaccacagtattcatcttatctgggagattttccttactactatgctaatttaggt
FEV (NM_017521; 2q36)	Region absent in PCAP			acgaggtggcgcggcggtggggcgagcgcaagagcaagcccaacatggaagcgacaagctgagccgcgccctgcgctactactacgacaagaaca
FGFR1OP (NM_007045; 6q27)	Reading frame correct in PCAP			gaaaaaggggaaatacagttcatgaagatcttgaattgatcagtgataaaattggatcacttggatag	gtaaaaggggaaatacagttttgaagattctgaaattgatcagtgataaaattggatcacttggattag
FLI1 (NM_002017; 11q24)	Reading frame correct in PCAP			agaacatggatggcaaggaactgtgtaaaatgaacaaggaggacttcctccgtgcccaccaccctctacaacacggaagtgctgttgtcacacctcagtt	agaacatggatggcaaggaactgtgtaaaatgaacaaggaggacttcctccgtgccaccaccctctacaacacggaagtgctgttgtcacacctcagtt
FOXO3A (NM_001455; 6q21)	Region absent in PCAP			aaccgctgccacagccgcagccgggggcggctgggggctccgggcagccgaggaaatgaatcgccgcggcggaacgcctggggaaacctgtc
GAS7 (NM_003644; 17p13)	Direct sequencing: complete ORF	5' CGCCGTCTCTAACAGTGTCGC	5' CTGTCCGGGTCACCCTTCTGG	acagtcgagcccgtggatcagctgcttcgaaaagtggacccggccaaagacagggagctgtgggtcagagagcacaagacgggcaacatccgccctgctggacatggagatctagatgggcctgtgcagcttcggggggtcctgctgggg	acngtcgagcccgtggatcagctgcttcgaaaagtggacccggccaaagacagggagctgtgggtcagagagcacaagacgggcaacatccgccctgtggacatggagatctagatgggcctgtgcagcttcggggggtcctgctgggg
GMPS (NM_003875; 3q24)	Reading frame correct in PCAP			agtgataaatgctgctcattctttctacaatggaacaacaaccctaccaatatcagatgaagatagaaccccacggaaaagaattagcaaaaacgttaaatatgaccacaagtcctgaagagaaaagaaaaatcattggggata	agtgataaatgctgctcattctttctacaatggaacaacaaccctaccaatatcagatgaagatagaaccccacggaaaagaattagcaaaacgttaaatatgaccacaagtcctgaagagaaaagaaaaatcattggggata
HIC1 (NM_006497; 17p13)	Reading frame correct in PCAP			ctgcggccgcggccgtggcccccggggctgagccgagctgggcgctgtgctggccgccgcca	ctgcggccgcggccgtggccccgggggctgagccgagcctgggcgccgtgctggccgccgcca
KIT (NM_000222; 4q12)	Region absent in PCAP			gaaaacagtcagactaaactacaggagaaatataatagctggcatcacgggacttcaattatgaacgtcaggcaacgttgactatcagttcagcgagag
LCP1 (NM_002298; 13q14)	Reading frame correct in PCAP			agattttccatggcctaaaaaagcacagatgttgccaagacctttagaaaagcaatcaataagaaggaagggatttgtgcgatcggtggtacttcagagca	agattttccatggcctaaaaagcacagatgttgccaagacctttagaaaagcaatcaataagaaggaagggatttgtgcgatcggtggtacttcagagca
LCX (NM_030625; 10q21)	Reading frame correct in PCAP			ttttaaaggcagattttgaaaacaaaccagtaaatggccccagtcagaatccatggactacagtagatgtggtcatggggaagaacaaaaattggaattgaacccacatactgttgaaa	ttttacaggcagattttgaaaacaaaccagtaaatggccccaagtcagaatccatggactacagtagatgtggtcatggggaagaacaaaaattggaattgaacccacatactgttgaaa
LYL1 (NM_005583; 19p13)	Reading frame correct in PCAP			cgtcggggtccatgtgcccgcctcaggcacaggcagaggtgggccccaccatgacgagaaggcagagatggtgtgtgcccccagcccagcgcctgcccc	cgtcggggtccatgtgcccgcctcaggcacaggcagaggtgggccccaccatgactgagaaggcagagatggtgtgtgcccccagcccagcgcctgcccc
MALT1 (NM_006785; 18q21)	Reading frame correct in PCAP			gatctagatattgatccaaaagatgcaaataaaggcacacctgaaagaaactggcagctacttggtatcaaaggatcttcc	gatctagatattgatccaaaagatgcaaataaaggcacacctgaagaaactggcagctacttggtatcaaaggatcttcc
MAML2 (NM_032427; 11q22)	Reading frame correct in PCAP			gtctcccttgatttttgcacattttgaacagtgacttaaacatcttctgaaacagcactgttttgttttggttttttatttaacctgaggaaaag	gtctcccttgatttttgcacattttgaacagtgacttaaacatcttctgaaacagcactgttttgttttgttttggttttttatttaacctgaggaaaag
MECT1 (NM_015321; 19p13)	Reading frame correct in PCAP			gaacaattctgactcccccctgcaccagagcacaatgacgccacagcagccagagatcctttagcagtgggtcccaggacgtgcaccagaaaagag	gaccaattctgactccgccctgcaccagagcacaatgacgcccacgcagccagaatcctttagcagtgggtcccaggacgtgcaccagaaaagag
MET (NM_000245; 7q31)	Reading frame correct in PCAP			aggttttcccaaatagtgcacccctttgaaggagggacaaggctgaccatatgtggctgggact	aggttttcccaaatagtgcaccccttgaaggagggacaaggctgaccatatgtggctgggact
MLH1 (NM_000249; 3p21)	Reading frame correct in PCAP			acttgtggtaccaggacttgctggcccctctggggagatggttaaatccaca	actttgctaccaggacttgctggcccctctggggagatggttaaatccaca
MLL (NM_005933; 11q23)	Direct sequencing: complete ORF	5' CTGGTTAGGCAGGTTCCGGGG	5' CTGAGGACGATGACGAAGACG	atggcgcacagctgtcggtggcgcttaccccgcccgacccgggaccaccgggggcggcgtcggcggggggcgccgggccctaggaggcgccccgcggcaa	atggcgcacagctgtcggtggcgcttccccgcccgacccgggaccaccgggggcggcggcggcggggggcgccggggcctagggggcgccccgcggcaa
MLLT1 (NM_005934; 19p13)	Reading frame correct in PCAP			agaggggagaaggtgaaggccgagagtgagccccgggaggccaaaaaggccctgaggtgggaggagtccaactcagaggacgaggcctccttcaagtccgag	agaggggagaaggtgaaggccgagagtgagccccgggaggccaaaaaggccctggaggtggaggagtccaactcagaggacgaggcctccttcaagtccgag
MLLT3 (NM_004529; 9p22)	Direct sequencing: complete ORF	5' GGTTAGTGTTTGGATTCTGTGCTT	5' AAACCCCACAATTTACCTGGTTG	gtgaaagcagttctgcttcttcacccctacatcacgaacctccaccacccttgtaaaaaccaacaacaaccaggtaaatt	gtgaaagcagttctgcttcttcacccctacatcacgaacctccaccacccttattaaaaaccaacaacaaccaggtaaatt
NCOA2 (NM_006540; 8q13)	Reading frame correct in PCAP			ttaatgcacagatgctggcccagagacagagggaaatcctgaaccagcatcttcgtacagagacaaatgcatcagcaacagcaagttcagcaacgaactttgatgatgagaggacaagggttgaatatgacaccaagcatggtggctcctagtggtatgccagcaactatgagcaaccctcggattcccccaggcaaatgcacagcagtttccatttcctccaaactacgg	ttaatgcacagatgctggcccagagacagagggaaatcctgaaccagcatcttcgacagagacaaatgcatcagcaacagcaagttcagcaacgaactttgatgatgagaggacaagggttgaatatgacaccaagcatggtggctcctagtggtatgccagcaactatgagcaaccctcggattccccaggcaaatgcacagcagtttccatttcctccaaactacgg
NF1 (NM_000267; 17q12)	Direct sequencing: complete ORF	5' GGGTCCAGTCAGTGAACGTAAG	5' CAATTCTAGACCCACCAGATCC	caaatttatggatcggctgttgtccttaatggtgtgtaaccatgagaaagtgaacttcaaatacggaccaatgttaaggatctggtggg	caaatttatggatcggctgttgtccttaatggtgtgtaaccatgagaaagtgggacttcaaatacggaccaatgttaaggatctggtggg
NTRK1 (NM_002529; 1q21)	Reading frame correct in PCAP			gaaatctgggggtctgccatccctggggctgaccctggccaatgtcaccagtgacctcaacaggaagaacgtgtacgtgctgggcagagaacgatgtgggccgggcagaggtctctgttcaggtcaacgtctcc	gaaatctgggggtctgccatccctggggctgaccctggccaatgtcaccagtgacctcaacaggaagaacgtgacgtgctgggcagagaacgatgtgggccgggcagaggtctctgttcaggtcaacgtctcc
OLIG2 (NM_005806; 21q22)	Reading frame correct in PCAP			cgccgccaccgcgcacccggcagcagcagcgcacgccgcacatcaccccgcggtgcaccaaccccatcctgccgcctgccgccgcagcggctgctgccgc	cgccgccaccgcgcacccggcagcagcagcgcacgccgcacatcaccccgcggtgcaccaccccatcctgccgcctgccgccgcagcggctgctgccgc
PCM1 (NM_006197; 8p22)	Reading frame correct in PCAP			gatgaaaatgaggatgaagaaatggaagaatttgaagaaggccctgtggatgtccagacttccctccaggctaacactgaagctactgaagaagaaaatgaaca	gatgaaaatgaggatgaagaaatggaagaatttgaagaaggccctgtggatgtccagacttccctccaggctaacactgaagctactgaagaaaatgaacatgatgaacag
PDGFRB (NM_002609; 5q31)	Reading frame correct in PCAP			ggacgcaccctcggctctggggcctttgggcaggtggtggaggccacggctcatggcctgagccatgtctcaggccacgatgaaagtggccgtcaagatgcttaaat	ggacgcaccctcggctctggggcctttgggcaggtggtggaggccacggctcatggcctgagccattttcaggccacgatgaaagtggccgtcaagatgcttaaat
PMS2 (NM_000535; 7p22)	Reading frame correct in PCAP			agcgatgtcaccatttctacctgccacgcatcggcgaaggttggaactcgactgatgtttgattcacaatgggaaaattatccagaaaaccccctacccccgccccagagggaccacagt	agcgatgtcaccatttctacctgccacgcatcggcgaaggttggaactcgactgatgtttgatcacaatgggaaaattatccagaaaaccccctacccccgccccagagggaccacagt
RECQL4 (NM_004260; 8q24)	Direct sequencing: complete ORF	5' GCCCAGTGACCCTCCTATGTG	5' AAAGAGCACTGCGCCCTCTCC	caaggagtcttgtttcctgaacgagcagttcgatcactgggcagcccagtgttcccttgccaggtgagacatctgccctggacgcctttgtacggacaacactgt	caaggagtcttgtttcctgaacgagcagttcgatcactgggcagcccagtgtcccttgccaggtgagacatctgccctggagggtgggtccggccaacactgt
SBDS (NM_016038; 7q11)	Reading frame correct in PCAP			gaggcttcggttcatccttccagtcaatgaaggcaagaagctgaaagaaaagctcaagcccactgatcaaggtcatagaaagtgaagatttatggccaacagttagaaatcgta	gaggcttcggttcatccttccagtcaatgaaggcaagaagctgaaagaaaagctcaagccactgatcaaggtcatagaaagtgaagattatggccaacagttagaaatcgta
SMARCB1 (NM_003073; 22q11)	Direct sequencing: complete ORF	5' CCTCCCGCATGCGAGGACCTT	5' CCTGGCCAGGAACGCATTACC	atcatggatacacgactctagccaccagtgtgaccctgttaaagcctcggaagtggaagagattctggatggcaacgatgagaagtaca	atcatggatacacgactctagccaccagtgtgaccctgttaaaagcctcggaagtggaagagattctggatggcaacgatgagaagtaca
SSX4 (NM_005636; Xp11)	Reading frame correct in PCAP			ctaggtttcaaggtcaccctcccacctttcatgtgtagtaaacgggctgcagacttcacacgggaatgattcattggtaacgatcga	ctaggtttcaaggtcaccctcccacctttcatgtgtagtaaacgggctgcagacttccacgggaatgattttggtaacgatcga
TAL1 (NM_003189; 1p32)	Reading frame correct in PCAP			cagcgggttctttggggagccgggatgccttccctatgttcaccaccaacaatcgaggtgaagaggagaccttccccc	cagcgggttctttggggagccggatgccttccctatgttcaccaccaacaatcgagtgaagaggagaccttccccc
TFE3 (NM_006521; Xp11)	Region absent in PCAP			caacagccccatggcgctgctcaccatcgggtccagctcagagaaggagtgatgatgtcattgatgagatcatcagcctggagtcca
TFRC (NM_003234; 3q29)	Reading frame correct in PCAP			atatcccttattgggtaccaccatggacacctataaggaactgattgagaggattcctgagttgaacaaagtggcacgagcagctgcagaggtcgctggtcagttcgtgattaaacta	atatcccttattgggtaccaccatggacacctataaggactgattgagaggattcctgagttgaacaaagtggcacgagcagctgcagaggtcgctggtcagttcgtgattaaacta
TPR (NM_003292; 1q25)	Direct sequencing: complete ORF	5' GGAGTTACCCAGGGAGATTATAC	5' CATCATCACTGTCAATTACAATGAC	cactttcatcagatcagcagacaacaacttcatcccaggatggtcaaggcaaggagatgat	cacttcaatcagatcagcagacaacaacttcatcccaggatggtcaaggcaaaggagatgat
TRIP11 (NM_004239; 14q31)	Reading frame correct in PCAP			agcatccagaaggagaatttagaacttaaggagcgtattagacaaaatgaggaggagctttctagaataaggaatgagttaatgcagtctctaaaatcaagactc	agcatccagaaggagaatttagaacttaaggagcgtattagacaaaatgaggaggagctttctagaataaggaatgagttaatgcagtctctaaatcaagactc
TSC1 (NM_000368; 9q34)	Reading frame correct in PCAP			accgtggtcctatgcttgataaacaccttggtggattattacctggaaaccaactctcagccggcattgcacatcctgaccaccttgcaagagccacatgacaag	accgtggtcctatgcttgtaaacaccttggtggattattacctggaaaccaactctcagccggcattgcacatcctgaccaccttgcaagagccacatgacaag
WHSC1L1 (NM_017778; 8p12)	Reading frame correct in PCAP			ctggctcacctgaaattaaactaaaaataaccaaaactatcagaatggcagggaattgtttgagtcttccctttgtggagaccttttaaatgaagtacaggcaagtgagcacacgaaat	ctggctcacctgaaattaaactaaaaataaccaaaactatccagaatggcagggaattgtttgagtcttccctttgtggagaccttttaaatgaagtacaggcaagtgagcacacgaaat
XPC (NM_004628; 3p25)	Region absent in PCAP			ggagaggctgaagcgtcgctacgggcccaagagtgaggcagcagctccccgatgcaggaggtggactgtcttctgatgaagaggatgggaccagc
